# Supplementary material for: Molecularly Imprinted Polymer-Coated CdTe Quantum Dots for Fluorometric Detection of Sulfonamide Antibiotics in Food Samples
Source: Biosensors (Basel). 2023 Sep 8;13(9):877. doi: 10.3390/bios13090877 (PMC10526470; doi:10.3390/bios13090877)
Supplement: Supplementary file 1 [file biosensors-13-00877-s001.zip]

Archive with 1 entries (1 files):
- biosensors-2559313-supplementary.pdf
